# Supplementary material for: What Doesn’t Kill You Makes You Stronger: Psychological Trauma and Its Relationship to Enhanced Memory Control
Source: J Exp Psychol Gen. 2018 Jul 19;147(12):1931–49. doi: 10.1037/xge0000461 (PMC6277128; doi:10.1037/xge0000461)
Supplement: Supplementary file 1 [file zfr999183061so1.zip]

Archive with 1 entries (1 files):
- zfr999183061so1.docx
